# Supplementary material for: Genome-wide identification and expression analysis of new cytokinin metabolic genes in bread wheat (Triticum aestivum L.)
Source: PeerJ. 2019 Jan 31;7:e6300. doi: 10.7717/peerj.6300 (PMC6360083; doi:10.7717/peerj.6300)
Supplement: Supplemental Information 1 [file peerj-07-6300-s003.xlsx]

## Sheet: Leaf_t test
	CT												6BA																SA																IAA
	R1	R1	R2	R2	R3	R3							R1	R1	R2	R2	R3	R3											R1	R1	R2	R2	R3	R3											R1	R1	R2	R2	R3
Ta4045	16.79	16.77	16.81	16.88	16.99	17.22		R.E_R1	R.E_R2	R.E_R3		Ta4045	16.73	16.44	16.91	16.88	16.6	16.59		R.E_R1	R.E_R2	R.E_R3		F_TEST	T_test_equal	T_test_unequal		Ta4045	17.03	16.91	16.77	16.64	16.44	16.49	Ta4045	R.E_R1	R.E_R2	R.E_R3		F_TEST	T_test_equal	T_test_unequal		Ta4045	17.63	16.68	17.14	16.87	17.48
TuGLU3	27.64	25.52	26.03	26.05	27.57	25.58	TuGLU3	0.00112178	0.0017062	0.00141009		TuGLU3	23.99	23.68	23.98	23.48	23.34	23.31	TuGLU3	0.0065695	0.00875911	0.00942037	TuGLU3	0.0738715		0.0129789	*	TuGLU3	24.99	24.79	24.64	24.65	24.47	24.33	TuGLU3	0.00412898	0.00407213	0.00408627		0.0203054	9.32351e-05		**	TuGLU3	26.83	26.13	25.91	25.67	25.64
TuGLU4	32.85	32.71	32.43	31.84	32.19	31.8	TuGLU4	1.52588e-05	2.49604e-05	3.29354e-05		TuGLU4	29.23	28.7	29	30	29.42	29.56	TuGLU4	0.000187607	0.000160515	0.000131286	TuGLU4	0.179785		0.00899253	**	TuGLU4	31.65	31.15	31.42	30.42	31	30.63	TuGLU4	4.53041e-05	5.25846e-05	4.78872e-05		0.296213		0.0279436	*	TuGLU4	31.64	31.84	30.5	30.31	31.2
TuGLU6	28.66	28.54	28.17	27.86	28.24	27.84	TuGLU6	0.000276583	0.000434005	0.000510784		TuGLU6	25.75	25.72	25.75	25.72	25.59	25.46	TuGLU6	0.00176025	0.0021822	0.00205023	TuGLU6	0.468553		0.00128516	**	TuGLU6	25.14	25.16	26.83	26.71	25.77	25.73	TuGLU6	0.00344806	0.00093354	0.00160301		0.0166707	0.103309			TuGLU6	26.42	26.24	25.59	25.5	26.81
TuGLU7	19.67	19.73	19.35	19.19	18.99	18.98	TuGLU7	0.132127	0.18621	0.271684		TuGLU7	17.31	17.26	17.91	17.72	17.06	17.13	TuGLU7	0.615572	0.528509	0.707107	TuGLU7	0.766008		0.0036569	**	TuGLU7	18.07	17.99	18.1	17.85	17.28	17.17	TuGLU7	0.479632	0.41466	0.590496		0.770228		0.0116855	*	TuGLU7	18.47	18.49	18.9	18.97	18.49
TuGLU12	29	28.5	27.82	27.75	28	27.62	TuGLU12	0.000249271	0.000509016	0.000599065		TuGLU12	25.25	24.93	25.03	24.67	24.91	24.52	TuGLU12	0.00275258	0.00403001	0.00359448	TuGLU12	0.145098		0.0106751	*	TuGLU12	26.1	26.09	26.2	26.45	25.05	26.3	TuGLU12	0.00179102	0.00127084	0.00168855		0.60576		0.00630126	**	TuGLU12	26.7	26.74	26.84	26.48	26.93
TuGLU13	26.08	26.56	25.62	25.58	25.66	25.67	TuGLU13	0.0013433	0.00231463	0.00264962		TuGLU13	23	22.72	23.25	23.13	23.23	23.31	TuGLU13	0.0129133	0.0127355	0.00978644	TuGLU13	0.259749		0.0052009	**	TuGLU13	24.15	24.74	23.81	23.85	23.65	23.63	TuGLU13	0.00562083	0.00716409	0.00692006		0.801631		0.00226282	**	TuGLU13	24.15	24.31	24.54	24.2	24.55
TucZOG1	34.7	34.66	35.27	34.5	34.62	34.17	TucZOG1	4.08849e-06	3.71038e-06	6.2401e-06		TucZOG1	31.26	31.03	30.43	30.29	31.22	30.9	TucZOG1	4.14003e-05	8.84364e-05	4.42182e-05	TucZOG1	0.00533674	0.024956		*	TucZOG1	28.12	28.22	28.75	28.64	27.87	28	TucZOG1	0.000425074	0.000245839	0.000352522		0.000458037	0.00295146		**	TucZOG1	32.82	32.59	33	32.8	33.45
TuZOG3	31.25	31.28	29.34	29.46	30.55	30.46	TuZOG3	4.36094e-05	0.000166176	9.2512e-05		TuZOG3	26.03	26.16	25.74	25.74	25.98	26.08	TuZOG3	0.00137153	0.00217465	0.00144471	TuZOG3	0.0378776	0.00379404		**	TuZOG3	28.09	27.94	28.3	28.26	27.46	27.54	TuZOG3	0.000473286	0.000327776	0.000476578		0.690396		0.00753747	**	TuZOG3	29.28	29.05	28.52	28.6	28.6
TuCKX11	32.17	32	32.1	32.09	32.19	31.64	TuCKX11	2.47022e-05	2.56621e-05	3.48133e-05		TuCKX11	26.42	26.81	26	26.72	26.84	26.68	TuCKX11	0.000956465	0.00141498	0.000871024	TuCKX11	0.000727786	0.00338044		**	TuCKX11	27.59	26.83	28.29	28.31	26.5	28.62	TuCKX11	0.0008269	0.000323264	0.000457164		0.000915129	0.0280916		*	TuCKX11	27.92	28.05	28.28	27.89	26.97
TuCKX7	39	38.4	38.13	38.5	38.25	38.6	TuCKX7	2.52013e-07	3.4426e-07	3.8198e-07		TuCKX7	36.43	35.93	36.22	35.68	36.6	36.16	TuCKX7	1.26275e-06	1.836e-06	1.10693e-06	TuCKX7	0.0588715		0.036549	*	TuCKX7	34.65	34.61	35.57	35	34.03	34.01	TuCKX7	4.82848e-06	2.55189e-06	5.193e-06		0.00435522	0.0095028		**	TuCKX7	36.63	36.87	37.22	36.6	36.88
TuIPT10	28.5	29	28.1	27.97	27.78	27.66	TuIPT10	0.000249271	0.00042803	0.000637627		TuIPT10	24.35	24.32	23.69	23.69	24.06	24.11	TuIPT10	0.00464534	0.00900536	0.0055627	TuIPT10	0.0142002	0.0109939		*	TuIPT10	25.87	25.95	26.43	26.54	25.64	25.54	TuIPT10	0.00203607	0.00113744	0.00179102		0.29801		0.0309448	*	TuIPT10	27.28	27.18	26.49	26.54	26.62
Ta4045	16.76	16.65	16.8	16.89	17.19	17.03	Ta4045					Ta4045	16.67	16.57	17.03	17.03	16.62	16.6	Ta4045				Ta4045					Ta4045	17	17.03	16.64	16.65	16.68	16.54	Ta4045									Ta4045	17.14	16.92	17.15	16.92	16.99
TuZOG4	31.28	31.17	31.48	30.94	31.67	31.77	TuZOG4	4.25642e-05	4.73919e-05	3.999e-05		TuZOG4	29.5	30	29.9	29.63	29.61	29.58	TuZOG4	0.000111552	0.000146684	0.000123346	TuZOG4	0.0846032		0.0120294	*	TuZOG4	29.6	29.86	29.8	29.56	29.98	29.92	TuZOG4	0.000148732	0.000119145	9.64406e-05		0.0402478	0.00694219		**	TuZOG4	30.85	30.69	30.55	30.73	30.01
TuIPT1	39.71	39.64	39.52	39.41	39.31	39.5	TuIPT1	1.21714e-07	1.55132e-07	1.94328e-07		TuIPT1	36.27	36.22	36.61	36.38	37.11	37	TuIPT1	1.23676e-06	1.38182e-06	7.00554e-07	TuIPT1	0.0203071	0.0103497		*	TuIPT1	36.2	35.34	35.73	35.52	35.73	35.78	TuIPT1	2.26039e-06	1.93397e-06	1.72497e-06		0.0356361	0.000320691		**	TuIPT1	36.89	36.98	35.82	36.96	37.04
TuIPT2	40	40	40	40	40	40	TuIPT2	9.71642e-08	1.07066e-07	1.28654e-07		TuIPT2	38	37.16	37.91	38.81	36.85	37.4	TuIPT2	4.90243e-07	3.79341e-07	6.67375e-07	TuIPT2	0.0242712	0.00893188		**	TuIPT2	38.35	38.7	39.2	38.5	39	38.8	TuIPT2	3.34846e-07	2.06837e-07	1.95003e-07		0.082667		0.0894308	*	TuIPT2	39	39.38	38.21	37.95	39.16
TuCKX9	23.76	23.76	22.43	22.42	23	23	TuCKX9	0.00752027	0.0209051	0.0168629		TuCKX9	20.22	20.27	20.47	20.44	20.03	20.06	TuCKX9	0.0810525	0.0931048	0.0924617	TuCKX9	0.987586		0.000188035	**	TuCKX9	22.73	22.69	22.42	22.55	21.82	21.75	TuCKX9	0.0193034	0.0174576	0.0276802		0.772818		0.278872		TuCKX9	21.91	21.84	20.98	21.54	21.64
T4045	16.56	16.49	16.66	16.74	17.2	16.9	T4045					T4045	16.67	16.58	16.98	17.02	16.66	16.59	T4045				T4045					T4045	16.85	16.89	16.61	16.59	16.47	16.47	T4045									T4045	16.87	16.85	17.05	16.98	16.64
TuCKX3	32.77	32.69	32.54	32.63	32.73	32.7	TuCKX3	1.32376e-05	1.65249e-05	1.92471e-05		TuCKX3	25.8	25.1	24.89	24.8	25.21	25.5	TuCKX3	0.00220501	0.0043493	0.00235509	TuCKX3	1.26388e-05	0.0129142		*	TuCKX3	28.65	28.25	28.91	28.8	28.64	28.16	TuCKX3	0.000326642	0.000204587	0.000256278		0.00481335	0.00225053		**	TuCKX3	31.34	31	30.63	30.64	31.09
TuCKX10	36.9	37.5	38	37.8	37.5	37.3	TuCKX10	5.97317e-07	4.15111e-07	7.48238e-07		TuCKX10	34.5	34.61	34.83	34.97	34.97	34.49	TuCKX10	4.00435e-06	4.08849e-06	3.54692e-06	TuCKX10	0.493523		0.000312893	**	TuCKX10	36.37	35.94	36.52	36.64	35.65	36.22	TuCKX10	1.56544e-06	9.66987e-07	1.38182e-06		0.456834		0.0360202	*	TuCKX10	37.94	37.56	37.77	37.55	37.8
TuCKX1	35.71	35.75	35.16	35.66	35.09	35.2	TuCKX1	1.6547e-06	2.332e-06	3.5716e-06		TuCKX1	29.53	29.62	30.18	30.58	30.68	30.5	TuCKX1	0.000126375	9.38034e-05	6.2534e-05	TuCKX1	0.00185287	0.00762929		**	TuCKX1	31.45	31.73	31.11	31.14	32.69	32	TuCKX1	3.70543e-05	4.24169e-05	1.66398e-05		0.0101643	0.0199584		*	TuCKX1	33.93	34	34	33.9	33.46
		6BA	SA	IAA	GA3	ABA
	TuGLU4	**	*		*
	TuGLU6	**		*	**
	TuGLU12	*	**	**	*
	TuGLU3	*	**			**
	TuGLU13	**	**	**		*
	TuGLU7	**	*		**
	TucZOG1	*	**	*
	TuZOG4	*	**	**
	TuZOG3	**	**	*	**
	TuIPT1	*	**	**	**
	TuIPT2	**	*		**
	TuIPT10	*	*	*	*
	TuCKX1	**	*	**	*	*
	TuCKX3	*	**	*	**
	TuCKX11	**	*	*	*
	TuCKX7	*	**	**
	TuCKX10	**	*		**
	TuCKX9	**		*	**
[truncated: 36 more columns]

## Sheet: Leaf_RE
	CT								6BA								SA								IAA								GA3								ABA
	R1	R1	R2	R2	R3	R3			R1	R1	R2	R2	R3	R3			R1	R1	R2	R2	R3	R3			R1	R1	R2	R2	R3	R3			R1	R1	R2	R2	R3	R3			R1	R1	R2	R2	R3	R3
Ta4045	16.79	16.77	16.81	16.88	16.99	17.22		Ta4045	16.73	16.44	16.91	16.88	16.6	16.59		Ta4045	17.03	16.91	16.77	16.64	16.44	16.49		Ta4045	17.63	16.68	17.14	16.87	17.48	16.75		Ta4045	16.95	16.71	16.69	16.73	17.53	17.43		Ta4045	17.29	17.28	16.88	16.8	16.66	16.64
TuGLU3	27.64	25.52	26.03	26.05	27.57	25.58		TuGLU3	23.99	23.68	23.98	23.48	23.34	23.31		TuGLU3	24.99	24.79	24.64	24.65	24.47	24.33		TuGLU3	26.83	26.13	25.91	25.67	25.64	25.5		TuGLU3	25.03	24.84	24.21	25.5	24.01	25.45		TuGLU3	22.88	22.83	23	23.5	22.93	22.84
TuGLU4	32.85	32.71	32.43	31.84	32.19	31.8		TuGLU4	29.23	28.7	29	30	29.42	29.56		TuGLU4	31.65	31.15	31.42	30.42	31	30.63		TuGLU4	31.64	31.84	30.5	30.31	31.2	31.14		TuGLU4	29.98	30.81	29.78	29.87	30	30.5		TuGLU4	30.71	30.66	31.13	31.02	30.72	30.66
TuGLU6	28.66	28.54	28.17	27.86	28.24	27.84		TuGLU6	25.75	25.72	25.75	25.72	25.59	25.46		TuGLU6	25.14	25.16	26.83	26.71	25.77	25.73		TuGLU6	26.42	26.24	25.59	25.5	26.81	26.3		TuGLU6	25.5	25.44	25.18	25.18	25.67	25.17		TuGLU6	26.65	26.25	26.77	26.81	27	26.97
TuGLU7	19.67	19.73	19.35	19.19	18.99	18.98		TuGLU7	17.31	17.26	17.91	17.72	17.06	17.13		TuGLU7	18.07	17.99	18.1	17.85	17.28	17.17		TuGLU7	18.47	18.49	18.9	18.97	18.49	18.17		TuGLU7	17.3	17.51	17.43	17.42	18.15	17.77		TuGLU7	18.31	18.1	18.92	18.72	18.29	18.26
TuGLU12	29	28.5	27.82	27.75	28	27.62		TuGLU12	25.25	24.93	25.03	24.67	24.91	24.52		TuGLU12	26.1	26.09	26.2	26.45	25.05	26.3		TuGLU12	26.7	26.74	26.84	26.48	26.93	26.18		TuGLU12	26.44	26.59	25.82	25.83	26.4	26.81		TuGLU12	26.54	26.53	27.59	27.49	27.21	27.45
TuGLU13	26.08	26.56	25.62	25.58	25.66	25.67		TuGLU13	23	22.72	23.25	23.13	23.23	23.31		TuGLU13	24.15	24.74	23.81	23.85	23.65	23.63		TuGLU13	24.15	24.31	24.54	24.2	24.55	23.91		TuGLU13	25.65	25.58	24.98	25.08	25.41	25.56		TuGLU13	23.47	23.86	23.58	23.45	23.9	23.79
TucZOG1	34.7	34.66	35.27	34.5	34.62	34.17		TucZOG1	31.26	31.03	30.43	30.29	31.22	30.9		TucZOG1	28.12	28.22	28.75	28.64	27.87	28		TucZOG1	32.82	32.59	33	32.8	33.45	32.88		TucZOG1	30.61	30.63	30.71	30.5	29.67	29.87		TucZOG1	34.94	34.09	34.74	33.55	34.85	34.56
TuZOG3	31.25	31.28	29.34	29.46	30.55	30.46		TuZOG3	26.03	26.16	25.74	25.74	25.98	26.08		TuZOG3	28.09	27.94	28.3	28.26	27.46	27.54		TuZOG3	29.28	29.05	28.52	28.6	28.6	28.6		TuZOG3	26.86	26.98	25.95	26.2	26.69	26.51		TuZOG3	28.55	28.09	28.85	29.09	28.84	28.62
TuCKX11	32.17	32	32.1	32.09	32.19	31.64		TuCKX11	26.42	26.81	26	26.72	26.84	26.68		TuCKX11	27.59	26.83	28.29	28.31	26.5	28.62		TuCKX11	27.92	28.05	28.28	27.89	26.97	26.98		TuCKX11	27.5	27	27.74	26.96	26.79	27.5		TuCKX11	29.94	30.7	30.55	30	31.68	31.1
TuCKX7	39	38.4	38.13	38.5	38.25	38.6		TuCKX7	36.43	35.93	36.22	35.68	36.6	36.16		TuCKX7	34.65	34.61	35.57	35	34.03	34.01		TuCKX7	36.63	36.87	37.22	36.6	36.88	36.22		TuCKX7	37.16	37	38.81	36.9	36.12	37.62		TuCKX7	38.4	38.7	39.3	39.6	39	39.24
TuIPT10	28.5	29	28.1	27.97	27.78	27.66		TuIPT10	24.35	24.32	23.69	23.69	24.06	24.11		TuIPT10	25.87	25.95	26.43	26.54	25.64	25.54		TuIPT10	27.28	27.18	26.49	26.54	26.62	26.55		TuIPT10	25.3	25.29	25.11	25.14	24.93	24.95		TuIPT10	27.47	27.34	27.6	28.02	27.63	27.83
Ta4045	16.76	16.65	16.8	16.89	17.19	17.03		Ta4045	16.67	16.57	17.03	17.03	16.62	16.6		Ta4045	17	17.03	16.64	16.65	16.68	16.54		Ta4045	17.14	16.92	17.15	16.92	16.99	16.71		Ta4045	16.75	16.71	16.64	16.66	16.98	16.93		Ta4045	17.66	17.6	17.04	17.1	16.88	16.88
TuZOG4	31.28	31.17	31.48	30.94	31.67	31.77		TuZOG4	29.5	30	29.9	29.63	29.61	29.58		TuZOG4	29.6	29.86	29.8	29.56	29.98	29.92		TuZOG4	30.85	30.69	30.55	30.73	30.01	30.6		TuZOG4	31.13	31	30.92	31.43	31.31	31.1		TuZOG4	31.73	31.91	31.16	31.23	31.31	31.31
TuIPT1	39.71	39.64	39.52	39.41	39.31	39.5		TuIPT1	36.27	36.22	36.61	36.38	37.11	37		TuIPT1	36.2	35.34	35.73	35.52	35.73	35.78		TuIPT1	36.89	36.98	35.82	36.96	37.04	36.82		TuIPT1	36.83	36.05	37.02	36	36.04	37.4		TuIPT1	39.32	38.12	38	39	38.4	39.11
TuIPT2	40	40	40	40	40	40		TuIPT2	38	37.16	37.91	38.81	36.85	37.4		TuIPT2	38.35	38.7	39.2	38.5	39	38.8		TuIPT2	39	39.38	38.21	37.95	39.16	38.53		TuIPT2	36.57	37.72	38	36.99	38.24	37.99		TuIPT2	40	40	40	40	40	40
TuCKX9	23.76	23.76	22.43	22.42	23	23		TuCKX9	20.22	20.27	20.47	20.44	20.03	20.06		TuCKX9	22.73	22.69	22.42	22.55	21.82	21.75		TuCKX9	21.91	21.84	20.98	21.54	21.64	21.55		TuCKX9	21.55	21.46	21.09	21.14	21.6	21.56		TuCKX9	21.66	21.64	22.01	21.98	21.47	21.44
T4045	16.56	16.49	16.66	16.74	17.2	16.9		T4045	16.67	16.58	16.98	17.02	16.66	16.59		T4045	16.85	16.89	16.61	16.59	16.47	16.47		T4045	16.87	16.85	17.05	16.98	16.64	16.65		T4045	16.76	16.6	16.66	16.58	16.77	16.81		T4045	17.49	17.2	16.82	16.84	16.63	16.66
TuCKX3	32.77	32.69	32.54	32.63	32.73	32.7		TuCKX3	25.8	25.1	24.89	24.8	25.21	25.5		TuCKX3	28.65	28.25	28.91	28.8	28.64	28.16		TuCKX3	31.34	31	30.63	30.64	31.09	30.6		TuCKX3	27.75	27.69	28.75	28.5	27.73	27.69		TuCKX3	32.54	33.67	33.78	33	33.59	33.71
TuCKX10	36.9	37.5	38	37.8	37.5	37.3		TuCKX10	34.5	34.61	34.83	34.97	34.97	34.49		TuCKX10	36.37	35.94	36.52	36.64	35.65	36.22		TuCKX10	37.94	37.56	37.77	37.55	37.8	37.59		TuCKX10	35.14	36.95	36.15	36	36	35.6		TuCKX10	37.82	38	38	39	38	37.27
TuCKX1	35.71	35.75	35.16	35.66	35.09	35.2		TuCKX1	29.53	29.62	30.18	30.58	30.68	30.5		TuCKX1	31.45	31.73	31.11	31.14	32.69	32		TuCKX1	33.93	34	34	33.9	33.46	33.93		TuCKX1	33.4	33.73	32.62	33	34.31	33.1		TuCKX1	34.22	34.34	34	34.86	34.34	33
	CT								6BA								SA								IAA								GA3								ABA
	R1	R2	R3	RE	SD				R1	R2	R3	RE	SD				R1	R2	R3	RE	SD				R1	R2	R3	RE	SD				R1	R2	R3	RE	SD				R1	R2	R3	RE	SD
Ta4045	16.78	16.845	17.105					Ta4045	16.585	16.895	16.595					Ta4045	16.97	16.705	16.465					Ta4045	17.155	17.005	17.115					Ta4045	16.83	16.71	17.48					Ta4045	17.285	16.84	16.65
TuGLU3	26.58	26.04	26.575	0.00139228	0.000432075			TuGLU3	23.835	23.73	23.325	0.00815368	0.00219582			TuGLU3	24.89	24.645	24.4	0.00409572	0.00100345			TuGLU3	26.48	25.79	25.57	0.00215963	0.00102539			TuGLU3	24.935	24.855	24.73	0.00438462	0.000453018			TuGLU3	22.855	23.25	22.885	0.0148678	0.0032695
TuGLU4	32.78	32.135	31.995	2.32351e-05	9.72851e-06			TuGLU4	28.965	29.5	29.49	0.000158123	4.83914e-05			TuGLU4	31.4	30.92	30.815	4.84996e-05	1.51265e-05			TuGLU4	31.74	30.405	31.17	6.04737e-05	4.05095e-05			TuGLU4	30.395	29.825	30.25	0.000110016	3.25912e-05			TuGLU4	30.685	31.075	30.69	6.57948e-05	1.47207e-05
TuGLU6	28.6	28.015	28.04	0.000394323	0.00013043			TuGLU6	25.735	25.735	25.525	0.00198956	0.000241222			TuGLU6	25.15	26.77	25.75	0.00172802	0.00141529			TuGLU6	26.33	25.545	26.555	0.00188442	0.0009992			TuGLU6	25.47	25.18	25.42	0.00306478	0.000475124			TuGLU6	26.45	26.79	26.985	0.00110889	0.000300238
TuGLU7	19.7	19.27	18.985	0.188373	0.0678035			TuGLU7	17.285	17.815	17.095	0.612734	0.228636			TuGLU7	18.03	17.975	17.225	0.48971	0.220238			TuGLU7	18.48	18.935	18.33	0.356013	0.112163			TuGLU7	17.405	17.425	17.96	0.664343	0.209145			TuGLU7	18.205	18.82	18.275	0.351517	0.118351
TuGLU12	28.75	27.785	27.81	0.000423603	0.00023301			TuGLU12	25.09	24.85	24.715	0.00341634	0.00064888			TuGLU12	26.095	26.325	25.675	0.0015664	0.000516278			TuGLU12	26.72	26.66	26.555	0.00133094	0.000111156			TuGLU12	26.515	25.825	26.605	0.00157729	0.000673081			TuGLU12	26.535	27.54	27.33	0.000844275	0.000447565
TuGLU13	26.32	25.6	25.665	0.00201967	0.000804346			TuGLU13	22.86	23.19	23.27	0.0117191	0.00254693			TuGLU13	24.445	23.83	23.64	0.00653167	0.00274841			TuGLU13	24.23	24.37	24.23	0.00687226	0.000555478			TuGLU13	25.615	25.03	25.485	0.00302259	0.000928473			TuGLU13	23.665	23.515	23.845	0.00929068	0.00153507
TucZOG1	34.68	34.885	34.395	4.55748e-06	1.12153e-06			TucZOG1	31.145	30.36	31.06	5.45019e-05	2.34786e-05			TucZOG1	28.17	28.695	27.935	0.000332736	0.000129472			TucZOG1	32.705	32.9	33.165	1.71472e-05	3.95905e-06			TucZOG1	30.62	30.605	29.77	9.74485e-05	4.74063e-05			TucZOG1	34.515	34.145	34.705	5.28377e-06	1.50472e-06
TuZOG3	31.265	29.4	30.505	8.75217e-05	8.20781e-05			TuZOG3	26.095	25.74	26.03	0.00162727	0.000307571			TuZOG3	28.015	28.28	27.5	0.000419706	0.000166464			TuZOG3	29.165	28.56	28.6	0.000304065	0.000102878			TuZOG3	26.92	26.075	26.6	0.00135734	0.000579075			TuZOG3	28.32	28.97	28.73	0.000290669	9.55384e-05
TuCKX11	32.085	32.095	31.915	2.80495e-05	2.83748e-06			TuCKX11	26.615	26.36	26.76	0.00105637	0.000213921			TuCKX11	27.21	28.3	27.56	0.000496243	0.000276162			TuCKX11	27.985	28.085	26.975	0.000648772	0.000398366			TuCKX11	27.25	27.35	27.145	0.000825945	8.46678e-05			TuCKX11	30.32	30.275	31.39	7.32574e-05	4.62369e-05
TuCKX7	38.7	38.315	38.425	3.21206e-07	6.36968e-08			TuCKX7	36.18	35.95	36.38	1.36911e-06	2.94597e-07			TuCKX7	34.63	35.285	34.02	3.99973e-06	2.53036e-06			TuCKX7	36.75	36.91	36.55	1.21974e-06	2.20004e-07			TuCKX7	37.08	37.855	36.87	7.95482e-07	4.127e-07			TuCKX7	38.55	39.45	39.12	2.20151e-07	1.00235e-07
TuIPT10	28.75	28.035	27.72	0.000408229	0.000215458			TuIPT10	24.335	23.69	24.085	0.00615084	0.00200029			TuIPT10	25.91	26.485	25.59	0.00160672	0.00072867			TuIPT10	27.23	26.515	26.585	0.00121486	0.000478841			TuIPT10	25.295	25.125	24.94	0.00361113	0.000641167			TuIPT10	27.405	27.81	27.73	0.0005915	0.000126874
Ta4045	16.705	16.845	17.11					Ta4045	16.62	17.03	16.61					Ta4045	17.015	16.645	16.61					Ta4045	17.03	17.035	16.85					Ta4045	16.73	16.65	16.955					Ta4045	17.63	17.07	16.88
TuZOG4	31.225	31.21	31.72	4.32083e-05	1.25397e-05			TuZOG4	29.75	29.765	29.595	0.000126375	1.18943e-05			TuZOG4	29.73	29.68	29.95	0.000119558	1.71737e-05			TuZOG4	30.77	30.64	30.305	8.05364e-05	1.93217e-05			TuZOG4	31.065	31.175	31.205	4.72279e-05	3.48123e-06			TuZOG4	31.82	31.195	31.31	5.13836e-05	1.70929e-05
TuIPT1	39.675	39.465	39.405	1.54239e-07	2.18671e-08			TuIPT1	36.245	36.495	37.055	1.06184e-06	4.40419e-07			TuIPT1	35.77	35.625	35.755	1.96097e-06	1.56366e-07			TuIPT1	36.935	36.39	36.93	1.11078e-06	3.4792e-07			TuIPT1	36.44	36.51	36.72	1.11206e-06	1.62046e-07			TuIPT1	38.72	38.5	38.755	3.45455e-07	4.77532e-08
TuIPT2	40	40	40	1.10203e-07				TuIPT2	37.58	38.36	37.125	4.98812e-07	3.11551e-07			TuIPT2	38.525	38.85	38.9	2.38143e-07	4.84891e-08			TuIPT2	39.19	38.08	38.845	2.86824e-07	1.62941e-07			TuIPT2	37.145	37.495	38.115	5.45217e-07	2.67823e-07			TuIPT2	40	40	40	1.36304e-07	0
TuCKX9	23.76	22.425	23	0.0138401	0.0092678			TuCKX9	20.245	20.455	20.045	0.0886952	0.0181843			TuCKX9	22.71	22.485	21.785	0.0210505	0.0101547			TuCKX9	21.875	21.26	21.595	0.041092	0.0126526			TuCKX9	21.505	21.115	21.58	0.04062	0.0101408			TuCKX9	21.65	21.995	21.455	0.0439904	0.0120292
T4045	16.525	16.7	17.05					T4045	16.625	17	16.625					T4045	16.87	16.6	16.47					T4045	16.86	17.015	16.645					T4045	16.68	16.62	16.79					T4045	17.345	16.83	16.645
TuCKX3	32.73	32.585	32.715	1.61475e-05	1.28758e-06			TuCKX3	25.45	24.845	25.355	0.0028267	0.000919691			TuCKX3	28.45	28.855	28.4	0.000257763	6.43161e-05			TuCKX3	31.17	30.635	30.845	5.92291e-05	1.59653e-05			TuCKX3	27.72	28.625	27.71	0.000390696	0.000205276			TuCKX3	33.105	33.39	33.65	1.12348e-05	3.06256e-06
TuCKX10	37.2	37.9	37.4	5.70343e-07	2.0564e-07			TuCKX10	34.555	34.9	34.73	3.87242e-06	6.68016e-07			TuCKX10	36.155	36.58	35.935	1.2789e-06	4.19331e-07			TuCKX10	37.75	37.66	37.695	5.24823e-07	2.38106e-08			TuCKX10	36.045	36.075	35.8	1.57451e-06	2.37528e-07			TuCKX10	37.91	38.5	37.635	4.52682e-07	2.00065e-07
TuCKX1	35.73	35.41	35.145	2.39756e-06	7.02319e-07			TuCKX1	29.575	30.38	30.59	9.05035e-05	4.84898e-05			TuCKX1	31.59	31.125	32.345	2.96831e-05	1.82764e-05			TuCKX1	33.965	33.95	33.695	7.47238e-06	1.13386e-06			TuCKX1	33.565	32.81	33.705	9.63467e-06	4.63842e-06			TuCKX1	34.28	34.43	33.67	6.70344e-06	2.69836e-06
	RE_CT	RE_6BA	RE_SA	RE_IAA	RE_GA3	RE_ABA		SD_CT	SD_6BA	SD_SA	SD_IAA	SD_GA3	SD_ABA
	CT	6BA	SA	IAA	GA3	ABA		CT	6BA	SA	IAA	GA3	ABA			6BA	SA	IAA	GA3	ABA
TuGLU4	2.32351e-05	0.000158123	4.84996e-05	6.04737e-05	0.000110016	6.57948e-05		9.72851e-06	4.83914e-05	1.51265e-05	4.05095e-05	3.25912e-05	1.47207e-05		TuGLU4	**	*		*
TuGLU6	0.000394323	0.00198956	0.00172802	0.00188442	0.00306478	0.00110889		0.00013043	0.000241222	0.00141529	0.0009992	0.000475124	0.000300238		TuGLU6	**		*	**
TuGLU12	0.000423603	0.00341634	0.0015664	0.00133094	0.00157729	0.000844275		0.00023301	0.00064888	0.000516278	0.000111156	0.000673081	0.000447565		TuGLU12	*	**	**	*
	CT	6BA	SA	IAA	GA3	ABA		CT	6BA	SA	IAA	GA3	ABA			6BA	SA	IAA	GA3	ABA
TuGLU3	0.00139228	0.00815368	0.00409572	0.00215963	0.00438462	0.0148678		0.000432075	0.00219582	0.00100345	0.00102539	0.000453018	0.0032695		TuGLU3	*	**			**
TuGLU13	0.00201967	0.0117191	0.00653167	0.00687226	0.00302259	0.00929068		0.000804346	0.00254693	0.00274841	0.000555478	0.000928473	0.00153507		TuGLU13	**	**	**		*
	CT	6BA	SA	IAA	GA3	ABA		CT	6BA	SA	IAA	GA3	ABA			6BA	SA	IAA	GA3	ABA
TuGLU7	0.188373	0.612734	0.48971	0.356013	0.664343	0.351517		0.0678035	0.228636	0.220238	0.112163	0.209145	0.118351		TuGLU7	**	*		**
	CT	6BA	SA	IAA	GA3	ABA		CT	6BA	SA	IAA	GA3	ABA			6BA	SA	IAA	GA3	ABA
TucZOG1	4.55748e-06	5.45019e-05	0.000332736	1.71472e-05	9.74485e-05	5.28377e-06		1.12153e-06	2.34786e-05	0.000129472	3.95905e-06	4.74063e-05	1.50472e-06		TucZOG1	*	**	*
TuZOG4	4.32083e-05	0.000126375	0.000119558	8.05364e-05	4.72279e-05	5.13836e-05		1.25397e-05	1.18943e-05	1.71737e-05	1.93217e-05	3.48123e-06	1.70929e-05		TuZOG4	*	**	**
	CT	6BA	SA	IAA	GA3	ABA		CT	6BA	SA	IAA	GA3	ABA			6BA	SA	IAA	GA3	ABA
TuZOG3	8.75217e-05	0.00162727	0.000419706	0.000304065	0.00135734	0.000290669		8.20781e-05	0.000307571	0.000166464	0.000102878	0.000579075	9.55384e-05		TuZOG3	**	**	*	**
	CT	6BA	SA	IAA	GA3	ABA		CT	6BA	SA	IAA	GA3	ABA			6BA	SA	IAA	GA3	ABA
TuIPT1	1.54239e-07	1.06184e-06	1.96097e-06	1.11078e-06	1.11206e-06	3.45455e-07		2.18671e-08	4.40419e-07	1.56366e-07	3.4792e-07	1.62046e-07	4.77532e-08		TuIPT1	*	**	**	**
TuIPT2	1.10203e-07	4.98812e-07	2.38143e-07	2.86824e-07	5.45217e-07	1.36304e-07		0	3.11551e-07	4.84891e-08	1.62941e-07	2.67823e-07	0		TuIPT2	**	*		**
	CT	6BA	SA	IAA	GA3	ABA		CT	6BA	SA	IAA	GA3	ABA			6BA	SA	IAA	GA3	ABA
TuIPT10	0.000408229	0.00615084	0.00160672	0.00121486	0.00361113	0.0005915		0.000215458	0.00200029	0.00072867	0.000478841	0.000641167	0.000126874		TuIPT10	*	*	*	*
	CT	6BA	SA	IAA	GA3	ABA		CT	6BA	SA	IAA	GA3	ABA			6BA	SA	IAA	GA3	ABA
TuCKX1	2.39756e-06	9.05035e-05	2.96831e-05	7.47238e-06	9.63467e-06	6.70344e-06		7.02319e-07	4.84898e-05	1.82764e-05	1.13386e-06	4.63842e-06	2.69836e-06		TuCKX1	**	*	**	*	*
	CT	6BA	SA	IAA	GA3	ABA		CT	6BA	SA	IAA	GA3	ABA			6BA	SA	IAA	GA3	ABA
TuCKX3	1.61475e-05	0.0028267	0.000257763	5.92291e-05	0.000390696	1.12348e-05		1.28758e-06	0.000919691	6.43161e-05	1.59653e-05	0.000205276	3.06256e-06		TuCKX3	*	**	*	**
TuCKX11	2.80495e-05	0.00105637	0.000496243	0.000648772	0.000825945	7.32574e-05		2.83748e-06	0.000213921	0.000276162	0.000398366	8.46678e-05	4.62369e-05		TuCKX11	**	*	*	*
	CT	6BA	SA	IAA	GA3	ABA		CT	6BA	SA	IAA	GA3	ABA			6BA	SA	IAA	GA3	ABA
TuCKX7	3.21206e-07	1.36911e-06	3.99973e-06	1.21974e-06	7.95482e-07	2.20151e-07		6.36968e-08	2.94597e-07	2.53036e-06	2.20004e-07	4.127e-07	1.00235e-07		TuCKX7	*	**	**
TuCKX10	5.70343e-07	3.87242e-06	1.2789e-06	5.24823e-07	1.57451e-06	4.52682e-07		2.0564e-07	6.68016e-07	4.19331e-07	2.38106e-08	2.37528e-07	2.00065e-07		TuCKX10	**	*		**
	CT	6BA	SA	IAA	GA3	ABA		CT	6BA	SA	IAA	GA3	ABA			6BA	SA	IAA	GA3	ABA
TuCKX9	0.0138401	0.0886952	0.0210505	0.041092	0.04062	0.0439904		0.0092678	0.0181843	0.0101547	0.0126526	0.0101408	0.0120292		TuCKX9	**		*	**

## Sheet: Root_t test
	CT												6BA																	SA																	IAA
	R1	R1	R2	R2	R3	R3							R1	R1	R2	R2	R3	R3												R1	R1	R2	R2	R3	R3												R1	R1	R2
Ta4045	17.14	17.05	17.24	17.29	17.64	17.59	Ta4045	R.E_R1	R.E_R2	R.E_R3		Ta4045	17.45	16.97	17.42	17.56	16.71	16.88		R.E_R1	R.E_R2	R.E_R3		F_TEST	T_test_equal	T_test_unequal			Ta4045	17.64	17.43	16.43	16.64	17.94	17.6		R.E_R1	R.E_R2	R.E_R3		F_TEST	T_test_equal	T_test_unequal			Ta4045	16.98	16.96	16.8
TuGLU3	23.56	23.62	23.5	23	24.08	24.06	TuGLU3	0.0110869	0.0157883	0.0113986		TuGLU3	22.42	22.2	23.03	23.07	22.48	22.14	TuGLU3	0.0291573	0.0211969	0.0218685	TuGLU3	0.523564		0.0273537	*		TuGLU3	25.49	25.52	24.87	24.86	24.21	24.15	TuGLU3	0.00398833	0.00310756	0.0117597	TuGLU3	0.467265		0.127954			TuGLU3	24.19	24.22	23.59
TuGLU4	27.05	26.54	27.11	27.15	26.5	26	TuGLU4	0.00120229	0.00107236	0.00251539		TuGLU4	37	37.26	37.2	36.12	37.48	37.12	TuGLU4	1.00805e-06	1.69533e-06	6.72017e-07	TuGLU4	8.53908e-07	0.0257724		*		TuGLU4	34.7	34.57	34	34.6	35.01	35.32	TuGLU4	7.11848e-06	4.48954e-06	5.80207e-06	TuGLU4	5.42276e-06	0.0260123		*		TuGLU4	34.94	34.23	34.24
TuGLU6	23.59	23.44	23.56	23.51	23.5	23.45	TuGLU6	0.0116785	0.0129581	0.0172173		TuGLU6	23.91	23.48	23.96	23.85	23.14	23.25	TuGLU6	0.011164	0.0117191	0.0118415	TuGLU6	0.0305283	0.231751				TuGLU6	22.56	22.43	22.66	22.65	23.03	22.98	TuGLU6	0.0321286	0.0143779	0.0265527	TuGLU6	0.185207		0.177429			TuGLU6	23.83	23.76	23.63
TuGLU7	19.71	19.63	19.96	19.94	19.73	19.8	TuGLU7	0.167822	0.155501	0.225313		TuGLU7	19.59	19.57	19.64	19.7	19.15	19.5	TuGLU7	0.193446	0.220676	0.173139	TuGLU7	0.581328		0.645079			TuGLU7	19.91	19.86	19.3	19.7	20.02	20.06	TuGLU7	0.196146	0.12807	0.20733	TuGLU7	0.860054		0.870733			TuGLU7	19.77	19.8	19.47
TuGLU9	26.75	26.95	26.8	26.84	26.2	26.1	TuGLU9	0.00115732	0.00132941	0.00269593		TuGLU9	29.63	28.76	29.62	28.99	29.1	29.03	TuGLU9	0.000246692	0.000277543	0.000202471	TuGLU9	0.00399881	0.0380818		*		TuGLU9	30.68	30.89	30.54	30.83	30.56	30.66	TuGLU9	0.000102648	5.5008e-05	0.000136388	TuGLU9	0.00469336	0.028729		*		TuGLU9	30.7	29.95	30.84
TuGLU12	30.68	30.7	29.83	29.71	29.91	29.85	TuGLU12	8.0816e-05	0.000172036	0.000203174		TuGLU12	31.78	31.45	31.22	31.18	31.7	31.95	TuGLU12	4.6096e-05	7.4624e-05	2.98895e-05	TuGLU12	0.225143		0.096015			TuGLU12	32.22	31.67	31.5	31	32.03	32	TuGLU12	4.59365e-05	3.71829e-05	5.15024e-05	TuGLU12	0.0254451	0.0441404		*		TuGLU12	32.57	32.94	31.77
TuGLU13	23.79	23.78	24.26	23.74	24.15	24.19	TuGLU13	0.00968522	0.00938778	0.0106353		TuGLU13	23.21	23.32	24.42	24.21	22.57	22.42	TuGLU13	0.0150405	0.00882003	0.0192366	TuGLU13	0.0304417	0.217126				TuGLU13	23.9	23.96	23.3	22.85	22.93	24.14	TuGLU13	0.0118826	0.0107464	0.0183892	TuGLU13	0.0487123	0.192858				TuGLU13	23.6	23.79	23.95
TucZOG1	31.55	32.25	32.51	32.13	32.06	31.88	TucZOG1	3.49342e-05	2.93761e-05	4.77215e-05		TucZOG1	26.79	26.79	27.68	27.22	26.97	27.17	TucZOG1	0.00130657	0.00100402	0.00080708	TucZOG1	0.00279204	0.00232316		**		TucZOG1	28.64	28	27.75	27.81	27.17	27.53	TucZOG1	0.00056675	0.000412019	0.00130657	TucZOG1	0.000773987	0.0585565				TucZOG1	29.87	29.54	29.02
TuZOG3	28.03	28.24	28.27	28.49	26.98	27.5	TuZOG3	0.000474929	0.00045087	0.00126644		TuZOG3	23.84	23.94	24.1	24.27	24	23.91	TuZOG3	0.00975258	0.00965171	0.00699238	TuZOG3	0.161599		0.00802414	**		TuZOG3	27.07	27.22	26.91	26.96	26.6	26.26	TuZOG3	0.00127968	0.000740096	0.00247218	TuZOG3	0.430347		0.275881			TuZOG3	27.08	27.07	26.53
TuCKX11	28.79	28.5	28.5	29.13	27.8	27.43	TuCKX11	0.000333506	0.000333506	0.000976562		TuCKX11	27	27.24	25.79	28.61	27	26.59	TuCKX11	0.00103942	0.00119398	0.000976562	TuCKX11	0.166519		0.125461			TuCKX11	28.69	28.24	28.21	27.59	27.08	29.17	TuCKX11	0.000512557	0.000379135	0.000763545	TuCKX11	0.433051		0.988192			TuCKX11	27.7	27.98	27.5
TuCKX7	37.49	35.22	37.11	36.55	35.93	36	TuCKX7	1.5928e-06	1.28928e-06	2.99295e-06		TuCKX7	35.5	36.28	35.3	35.11	35.1	34.45	TuCKX7	2.381e-06	4.64787e-06	3.86795e-06	TuCKX7	0.767448		0.123119			TuCKX7	36.05	35.17	35.2	34.67	34.64	36.21	TuCKX7	3.62145e-06	2.891e-06	4.84524e-06	TuCKX7	0.917146		0.0782125			TuCKX7	35.63	35.93	35.81
TuIPT10	26.92	27.08	27.42	27.44	27.1	27.06	TuIPT10	0.00104303	0.000871024	0.00141498		TuIPT10	26.12	26.16	26.2	26.16	26.04	26.07	TuIPT10	0.00205023	0.0024213	0.00163103	TuIPT10	0.661766		0.0347624	*		TuIPT10	26.23	26.22	26.08	25.98	26.9	27.04	TuIPT10	0.0024213	0.00138586	0.00170029	TuIPT10	0.430526		0.126099			TuIPT10	26.56	26.5	26.5
Ta4045	16.95	17.1	17.22	17.28	17.7	17.77	Ta4045					Ta4045	17.16	16.99	17.24	17.25	16.77	16.75											Ta4045	17.52	17.47	16.43	16.52	17.67	17.63											Ta4045	17.02	17.08	16.61
TuGLU1	20.22	20.23	21	21.01	20.15	20.19	TuGLU1	0.108819	0.0740683	0.184923		TuGLU1	18.54	18.54	18.67	18.64	18.53	18.54	TuGLU1	0.362236	0.376312	0.292194	TuGLU1	0.774097		0.00705704	**		TuGLU1	20.6	20.6	19.58	19.57	19.97	19.98	TuGLU1	0.116226	0.116629	0.199575	TuGLU1	0.835086		0.642605			TuGLU1	20.02	20.01	19.15
TuZOG4	31.53	31.55	31.27	31.06	31.46	31.83	TuZOG4	4.2712e-05	6.47392e-05	6.4964e-05		TuZOG4	31.7	30.96	31.19	31.23	31.06	31.06	TuZOG4	5.11467e-05	6.2534e-05	4.9576e-05	TuZOG4	0.46866		0.74052			TuZOG4	30.9	31.18	30.6	30.35	30.88	31.17	TuZOG4	8.36659e-05	6.10352e-05	9.41291e-05	TuZOG4	0.726968		0.150118			TuZOG4	31.12	31.02	30.79
TuCKX1	29.9	30.09	30.35	30.28	29.91	29.7	TuCKX1	0.000124635	0.000116693	0.000232578		TuCKX1	23.98	23.99	24.91	24.86	23.71	23.63	TuCKX1	0.00831539	0.00501338	0.00831539	TuCKX1	0.00230344	0.00304747		**		TuCKX1	28.66	28.53	28.9	28.83	28.63	28.71	TuCKX1	0.000455583	0.000186311	0.000481559	TuCKX1	0.271098		0.135993			TuCKX1	29.12	29.67	29.04
TuCKX10	34.89	34.74	33.15	35.11	33.81	33.79	TuCKX10	4.41242e-06	8.29113e-06	1.45866e-05		TuCKX10	30.75	30.84	31.86	31.47	31.42	30.73	TuCKX10	7.41086e-05	4.56192e-05	4.90632e-05	TuCKX10	0.196636		0.0250795	*		TuCKX10	31.96	31.93	32.78	32.43	31.72	32	TuCKX10	4.46803e-05	1.3944e-05	5.27672e-05	TuCKX10	0.118249		0.134031			TuCKX10	32.57	32.5	32.55
TuCKX9	28.83	28.67	28.68	28.89	27.87	27.93	TuCKX9	0.000295409	0.000336992	0.000871024		TuCKX9	26.06	26.03	26.13	25.88	25.88	26.04	TuCKX9	0.00199416	0.00230663	0.00170029	TuCKX9	0.943053		0.00422114	**		TuCKX9	28.61	28.92	28.06	28.01	28.85	28.75	TuCKX9	0.000404941	0.000331202	0.000440064	TuCKX9	0.058174		0.617676			TuCKX9	27.53	27.57	27.24
Ta4045	17.11	16.97	17.19	17.27	17.8	17.64	Ta4045					Ta4045	17.11	16.93	17.48	17.59	16.99	17.14											Ta4045	17.48	17.49	16.45	16.45	17.79	17.76											Ta4045	17.13	17.17	16.6
TuCKX3	26.96	26.79	27.48	27.46	26.58	26.61	TuCKX3	0.00109489	0.0008269	0.0021299		TuCKX3	23.58	23.52	24.12	24.12	23.78	23.8	TuCKX3	0.0108212	0.0104164	0.00945308	TuCKX3	0.978874		9.79679e-05	**		TuCKX3	24.62	24.7	25.3	25.45	24.47	24.53	TuCKX3	0.00692006	0.00205735	0.00945308	TuCKX3	0.06486		0.153878			TuCKX3	26.31	26.18	25.95
	6BA	SA	IAA	GA3	ABA
TuGLU1	**
TuGLU7
TuGLU4	*	*	*	*	*
TuGLU9	*	*	*	*	*
TuGLU12		*	*	*	*
TuGLU3	*				**
TuGLU6			*
TuGLU13				**	**
TucZOG1	**		**	*
TuZOG3	**			**
TuZOG4
TuIPT10	*			*
TuCKX1	**			*
TuCKX3	**			*
TuCKX7				*
TuCKX10	*			*
TuCKX9	**			*
TuCKX11				**
[truncated: 41 more columns]

## Sheet: Root_RE
	CT								6BA								SA								IAA								GA3								ABA
	R1	R1	R2	R2	R3	R3			R1	R1	R2	R2	R3	R3			R1	R1	R2	R2	R3	R3			R1	R1	R2	R2	R3	R3			R1	R1	R2	R2	R3	R3			R1	R1	R2	R2	R3	R3
Ta4045	17.14	17.05	17.24	17.29	17.64	17.59		Ta4045	17.45	16.97	17.42	17.56	16.71	16.88		Ta4045	17.64	17.43	16.43	16.64	17.94	17.6		Ta4045	16.98	16.96	16.8	16.8	16.77	16.78		Ta4045	17.16	17.1	16.55	16.59	17.24	17.24		Ta4045	16.93	16.92	16.69	16.76	17.52	17.54
TuGLU3	23.56	23.62	23.5	23	24.08	24.06		TuGLU3	22.42	22.2	23.03	23.07	22.48	22.14		TuGLU3	25.49	25.52	24.87	24.86	24.21	24.15		TuGLU3	24.19	24.22	23.59	23.56	23.45	23.46		TuGLU3	23.99	23.86	22.69	22.71	23.81	23.77		TuGLU3	22.29	22.22	22.11	22.15	22.9	22.75
TuGLU4	27.05	26.54	27.11	27.15	26.5	26		TuGLU4	37	37.26	37.2	36.12	37.48	37.12		TuGLU4	34.7	34.57	34	34.6	35.01	35.32		TuGLU4	34.94	34.23	34.24	34.99	35.84	35.1		TuGLU4	32.7	32.62	33.61	33.18	33	34		TuGLU4	34.04	34.47	34.54	34.23	34.99	34.59
TuGLU6	23.59	23.44	23.56	23.51	23.5	23.45		TuGLU6	23.91	23.48	23.96	23.85	23.14	23.25		TuGLU6	22.56	22.43	22.66	22.65	23.03	22.98		TuGLU6	23.83	23.76	23.63	23.65	23.69	23.68		TuGLU6	22.79	22.89	22.5	22.6	22.91	22.84		TuGLU6	23.09	23.11	23.19	23.21	23.79	23.67
TuGLU7	19.71	19.63	19.96	19.94	19.73	19.8		TuGLU7	19.59	19.57	19.64	19.7	19.15	19.5		TuGLU7	19.91	19.86	19.3	19.7	20.02	20.06		TuGLU7	19.77	19.8	19.47	19.47	19.7	19.55		TuGLU7	19.84	19.89	19.13	19.01	19.87	19.89		TuGLU7	19.28	19.35	18.92	19.21	19.7	19.64
TuGLU9	26.75	26.95	26.8	26.84	26.2	26.1		TuGLU9	29.63	28.76	29.62	28.99	29.1	29.03		TuGLU9	30.68	30.89	30.54	30.83	30.56	30.66		TuGLU9	30.7	29.95	30.84	30.45	30.8	30.9		TuGLU9	29.56	29.53	29.15	29.2	29.55	29.63		TuGLU9	31.61	31.56	31.45	31.32	30.69	30.73
TuGLU12	30.68	30.7	29.83	29.71	29.91	29.85		TuGLU12	31.78	31.45	31.22	31.18	31.7	31.95		TuGLU12	32.22	31.67	31.5	31	32.03	32		TuGLU12	32.57	32.94	31.77	32.51	32.91	33.57		TuGLU12	31.31	31.53	30.66	30.82	31.75	31.79		TuGLU12	32.56	32.5	32.83	32.67	33.5	33.24
TuGLU13	23.79	23.78	24.26	23.74	24.15	24.19		TuGLU13	23.21	23.32	24.42	24.21	22.57	22.42		TuGLU13	23.9	23.96	23.3	22.85	22.93	24.14		TuGLU13	23.6	23.79	23.95	23.97	23.53	23.84		TuGLU13	22.73	22.63	22.14	22.07	22.89	22.76		TuGLU13	24.24	24.58	24.27	24.46	24.89	24.76
TucZOG1	31.55	32.25	32.51	32.13	32.06	31.88		TucZOG1	26.79	26.79	27.68	27.22	26.97	27.17		TucZOG1	28.64	28	27.75	27.81	27.17	27.53		TucZOG1	29.87	29.54	29.02	29.31	29.25	29.52		TucZOG1	26.43	26.44	26.45	26.55	25.71	25.62		TucZOG1	31.6	31.46	31.16	31.09	31.45	31.97
TuZOG3	28.03	28.24	28.27	28.49	26.98	27.5		TuZOG3	23.84	23.94	24.1	24.27	24	23.91		TuZOG3	27.07	27.22	26.91	26.96	26.6	26.26		TuZOG3	27.08	27.07	26.53	26.69	26.64	26.73		TuZOG3	25.55	25.31	24.82	24.87	25.55	25.25		TuZOG3	27.69	27.75	27.13	27.26	27.87	27.89
TuCKX11	28.79	28.5	28.5	29.13	27.8	27.43		TuCKX11	27	27.24	25.79	28.61	27	26.59		TuCKX11	28.69	28.24	28.21	27.59	27.08	29.17		TuCKX11	27.7	27.98	27.5	27.1	26.8	27.77		TuCKX11	26.53	25.11	25.71	25.32	25.66	25.72		TuCKX11	27.58	27.85	28.31	27.01	27.16	27.58
TuCKX7	37.49	35.22	37.11	36.55	35.93	36		TuCKX7	35.5	36.28	35.3	35.11	35.1	34.45		TuCKX7	36.05	35.17	35.2	34.67	34.64	36.21		TuCKX7	35.63	35.93	35.81	35.77	35.49	36.05		TuCKX7	34.53	34.61	34.53	34.42	34.63	34.18		TuCKX7	36.9	36.57	35.72	36.52	36.92	36.87
TuIPT10	26.92	27.08	27.42	27.44	27.1	27.06		TuIPT10	26.12	26.16	26.2	26.16	26.04	26.07		TuIPT10	26.23	26.22	26.08	25.98	26.9	27.04		TuIPT10	26.56	26.5	26.5	26.42	26.59	26.53		TuIPT10	26.08	26.3	25.97	25.99	26.13	26.24		TuIPT10	27.69	27.49	27.63	27.74	27.66	27.83
Ta4045	16.95	17.1	17.22	17.28	17.7	17.77		Ta4045	17.16	16.99	17.24	17.25	16.77	16.75		Ta4045	17.52	17.47	16.43	16.52	17.67	17.63		Ta4045	17.02	17.08	16.61	16.67	16.73	16.78		Ta4045	17.52	17.15	16.68	16.74	17.52	17.47		T4095	17.04	16.98	16.81	16.78	17.6	17.72
TuGLU1	20.22	20.23	21	21.01	20.15	20.19		TuGLU1	18.54	18.54	18.67	18.64	18.53	18.54		TuGLU1	20.6	20.6	19.58	19.57	19.97	19.98		TuGLU1	20.02	20.01	19.15	19.14	20.21	20.21		TuGLU1	19.68	19.68	19.19	19.21	19.35	19.36		TuZOG4	30.59	30.75	30.7	29.81	30.81	30.69
TuZOG4	31.53	31.55	31.27	31.06	31.46	31.83		TuZOG4	31.7	30.96	31.19	31.23	31.06	31.06		TuZOG4	30.9	31.18	30.6	30.35	30.88	31.17		TuZOG4	31.12	31.02	30.79	30.95	30.69	30.75		TuZOG4	31.43	31.45	31.39	31.24	31.81	31.59		TuCKX1	29.52	29.66	28.69	28.7	29.13	29.16
TuCKX1	29.9	30.09	30.35	30.28	29.91	29.7		TuCKX1	23.98	23.99	24.91	24.86	23.71	23.63		TuCKX1	28.66	28.53	28.9	28.83	28.63	28.71		TuCKX1	29.12	29.67	29.04	29.08	28.98	28.85		TuCKX1	28.55	28.3	27.94	28.06	28.14	28.18
TuCKX10	34.89	34.74	33.15	35.11	33.81	33.79		TuCKX10	30.75	30.84	31.86	31.47	31.42	30.73		TuCKX10	31.96	31.93	32.78	32.43	31.72	32		TuCKX10	32.57	32.5	32.55	32.51	32.23	32.68		TuCKX10	32.19	31.87	31.83	31.93	31.76	31.82		T4095	17.12	16.92	16.93	16.63	17.49	17.5
TuCKX9	28.83	28.67	28.68	28.89	27.87	27.93		TuCKX9	26.06	26.03	26.13	25.88	25.88	26.04		TuCKX9	28.61	28.92	28.06	28.01	28.85	28.75		TuCKX9	27.53	27.57	27.24	27.42	27.63	27.94		TuCKX9	26.6	26.62	26.31	26.46	26.65	26.59		TuCKX3	28.7	28.77	28.7	28.68	28.81	28.57
																																								TuGLU1	19.67	19.5	19.52	19.46	20	20.71
Ta4045	17.11	16.97	17.19	17.27	17.8	17.64		Ta4045	17.11	16.93	17.48	17.59	16.99	17.14		Ta4045	17.48	17.49	16.45	16.45	17.79	17.76		Ta4045	17.13	17.17	16.6	16.58	16.64	16.62		Ta4045	17.28	17.22	16.63	16.61	17.29	17.42		TuCKX10	36.2	36.66	34.88	35.8	36.64	35.31
TuCKX3	26.96	26.79	27.48	27.46	26.58	26.61		TuCKX3	23.58	23.52	24.12	24.12	23.78	23.8		TuCKX3	24.62	24.7	25.3	25.45	24.47	24.53		TuCKX3	26.31	26.18	25.95	25.89	26.21	26.21		TuCKX3	24.25	24.16	24.24	24.16	24.24	24.08		TuCKX9	28.12	28.05	27.44	27.46	28	28.32
	CT								6BA								SA								IAA								GA3								ABA
	R1	R2	R3	RE	SD				R1	R2	R3	RE	SD				R1	R2	R3	RE	SD				R1	R2	R3	RE	SD				R1	R2	R3	RE	SD				R1	R2	R3	RE	SD
Ta4045	17.095	17.265	17.615					Ta4045	17.21	17.49	16.795					Ta4045	17.535	16.535	17.77					Ta4045	16.97	16.8	16.775					Ta4045	17.13	16.57	17.24					Ta4045	16.925	16.725	17.53
TuGLU3	23.59	23.25	24.07	0.0125892	0.0051866			TuGLU3	22.31	23.05	22.31	0.0238203	0.010177			TuGLU3	25.505	24.865	24.18	0.00526263	0.00348716			TuGLU3	24.205	23.575	23.455	0.0083926	0.00338108			TuGLU3	23.925	22.7	23.79	0.0111125	0.00746411			TuGLU3	22.255	22.13	22.825	0.0246318	0.00912569
TuGLU4	26.795	27.13	26.25	0.00148019	0.000657437			TuGLU4	37.13	36.66	37.3	1.04722e-06	3.47167e-07			TuGLU4	34.635	34.3	35.165	5.7024e-06	2.48709e-06			TuGLU4	34.585	34.615	35.47	3.7061e-06	1.86238e-06			TuGLU4	32.66	33.395	33.5	1.32376e-05	6.05864e-06			TuGLU4	34.255	34.385	34.79	5.71559e-06	1.59483e-06
TuGLU6	23.515	23.535	23.475	0.0137604	0.000420387			TuGLU6	23.695	23.905	23.195	0.0115711	0.0042204			TuGLU6	22.495	22.655	23.005	0.0230621	0.00601533			TuGLU6	23.795	23.64	23.685	0.00861858	0.000687239			TuGLU6	22.84	22.55	22.875	0.0182621	0.00325789			TuGLU6	23.1	23.2	23.73	0.0128389	0.00434694
TuGLU7	19.67	19.95	19.765	0.180491	0.0257002			TuGLU7	19.58	19.67	19.325	0.194791	0.0348589			TuGLU7	19.885	19.5	20.04	0.173339	0.0481958			TuGLU7	19.785	19.47	19.625	0.14576	0.0229582			TuGLU7	19.865	19.07	19.88	0.162105	0.0751169			TuGLU7	19.315	19.065	19.67	0.204476	0.0621636
TuGLU9	26.85	26.82	26.15	0.00160672	0.00063589			TuGLU9	29.195	29.305	29.065	0.000240224	2.88602e-05			TuGLU9	30.785	30.685	30.61	9.16609e-05	8.04757e-06			TuGLU9	30.325	30.645	30.85	7.21654e-05	1.90943e-05			TuGLU9	29.545	29.175	29.59	0.000177897	4.05116e-05			TuGLU9	31.585	31.385	30.71	5.43761e-05	2.49306e-05
TuGLU12	30.69	29.77	29.88	0.00014136	7.10234e-05			TuGLU12	31.615	31.2	31.825	4.68476e-05	1.49001e-05			TuGLU12	31.945	31.25	32.015	4.44744e-05	1.88089e-05			TuGLU12	32.755	32.14	33.24	1.67749e-05	9.24767e-06			TuGLU12	31.42	30.74	31.77	4.85557e-05	2.54304e-05			TuGLU12	32.53	32.75	33.37	1.72465e-05	7.51232e-06
TuGLU13	23.785	24	24.17	0.00988872	0.00190791			TuGLU13	23.265	24.315	22.495	0.0136654	0.0124844			TuGLU13	23.93	23.075	23.535	0.0132917	0.00568766			TuGLU13	23.695	23.96	23.685	0.00819144	0.00127758			TuGLU13	22.68	22.105	22.825	0.021246	0.00809046			TuGLU13	24.41	24.365	24.825	0.00562733	0.00142704
TucZOG1	31.9	32.32	31.97	3.65864e-05	8.23262e-06			TucZOG1	26.79	27.45	27.07	0.00101921	0.000337624			TucZOG1	28.32	27.78	27.35	0.000673205	0.000327203			TucZOG1	29.705	29.165	29.385	0.000164457	4.46565e-05			TucZOG1	26.435	26.5	25.665	0.00167689	0.00077885			TucZOG1	31.53	31.125	31.71	4.64166e-05	1.39076e-05
TuZOG3	28.135	28.38	27.24	0.000647275	0.000388424			TuZOG3	23.89	24.185	23.955	0.00869861	0.00134828			TuZOG3	27.145	26.935	26.43	0.00132787	0.000487997			TuZOG3	27.075	26.61	26.685	0.00101686	0.000253858			TuZOG3	25.43	24.845	25.4	0.00329616	0.00108586			TuZOG3	27.72	27.195	27.88	0.000672428	0.000240958
TuCKX11	28.645	28.815	27.615	0.000477129	0.000309816			TuCKX11	27.12	27.2	26.795	0.00106618	0.000228691			TuCKX11	28.465	27.9	28.125	0.000529408	0.000150587			TuCKX11	27.84	27.3	27.285	0.000632491	0.000199986			TuCKX11	25.82	25.515	25.69	0.00241293	0.000369304			TuCKX11	27.715	27.66	27.37	0.000680241	0.000126089
TuCKX7	36.355	36.83	35.965	1.83177e-06	7.93513e-07			TuCKX7	35.89	35.205	34.775	3.49809e-06	1.96711e-06			TuCKX7	35.61	34.935	35.425	3.70182e-06	1.29118e-06			TuCKX7	35.78	35.79	35.77	1.99986e-06	1.99986e-08			TuCKX7	34.57	34.475	34.405	5.38235e-06	4.45739e-07			TuCKX7	36.735	36.12	36.895	1.32706e-06	5.42975e-07
TuIPT10	27	27.43	27.08	0.00108733	0.000248663			TuIPT10	26.14	26.18	26.055	0.00200803	0.000128184			TuIPT10	26.225	26.03	26.97	0.00178689	0.000886464			TuIPT10	26.53	26.46	26.56	0.00122897	6.30659e-05			TuIPT10	26.19	25.98	26.185	0.00177455	0.000212637			TuIPT10	27.59	27.685	27.745	0.000638364	4.98919e-05
					#DIV/0!								#DIV/0!								#DIV/0!								#DIV/0!								#DIV/0!								#DIV/0!
					#DIV/0!								#DIV/0!								#DIV/0!								#DIV/0!								#DIV/0!								#DIV/0!
Ta4045	17.025	17.25	17.735		0			Ta4045	17.075	17.245	16.76		0			Ta4045	17.495	16.475	17.65		0			Ta4045	17.05	16.64	16.755		0			Ta4045	17.335	16.71	17.495		0			T4095	17.01	16.795	17.66		0
TuGLU1	20.225	21.005	20.17	0.114229	0.0533473			TuGLU1	18.54	18.655	18.535	0.34151	0.0231833			TuGLU1	20.6	19.575	19.975	0.139339	0.0719822			TuGLU1	20.015	19.145	20.21	0.127185	0.0721179			TuGLU1	19.68	19.2	19.355	0.212913	0.0521563			TuZOG4	30.67	30.255	30.75	9.22985e-05	2.45258e-05
TuZOG4	31.54	31.165	31.645	5.64239e-05	1.4238e-05			TuZOG4	31.33	31.21	31.06	5.41255e-05	7.32196e-06			TuZOG4	31.04	30.475	31.025	7.83341e-05	2.52205e-05			TuZOG4	31.07	30.87	30.72	5.80773e-05	1.0198e-05			TuZOG4	31.44	31.315	31.7	4.94044e-05	9.70329e-06			TuCKX1	29.59	28.695	29.145	0.000246123	0.000110141
TuCKX1	29.995	30.315	29.805	0.000150113	3.8691e-05			TuCKX1	23.985	24.885	23.67	0.00702477	0.00442937			TuCKX1	28.595	28.865	28.67	0.00034447	4.801e-05			TuCKX1	29.395	29.06	28.915	0.000197162	4.85388e-05			TuCKX1	28.425	28	28.16	0.000483231	0.000103726								#DIV/0!
TuCKX10	34.815	34.13	33.8	8.11112e-06	4.19948e-06			TuCKX10	30.795	31.665	31.075	5.49445e-05	2.44014e-05			TuCKX10	31.945	32.605	31.86	3.20348e-05	1.30641e-05			TuCKX10	32.535	32.53	32.455	1.88946e-05	8.46751e-07			TuCKX10	32.03	31.88	31.79	3.70543e-05	4.49259e-06			T4095	17.02	16.78	17.495		0
TuCKX9	28.75	28.785	27.9	0.000442613	0.000221819			TuCKX9	26.045	26.005	25.96	0.00198497	8.44099e-05			TuCKX9	28.765	28.035	28.8	0.000389344	0.000168167			TuCKX9	27.55	27.33	27.785	0.000584706	0.000133045			TuCKX9	26.61	26.385	26.62	0.00152356	0.000202458			TuCKX3	28.735	28.69	28.69	0.00032066	8.331e-06
					#DIV/0!								#DIV/0!								#DIV/0!								#DIV/0!								#DIV/0!			TuGLU1	19.585	19.49	20.355	0.152654	0.072414
Ta4045	17.04	17.23	17.72		0			Ta4045	17.02	17.535	17.065		0			Ta4045	17.485	16.45	17.775		0			Ta4045	17.15	16.59	16.63		0			Ta4045	17.25	16.62	17.355		0			TuCKX10	36.43	35.34	35.975	2.1658e-06	1.18572e-06
TuCKX3	26.875	27.47	26.595	0.00124469	0.000556189			TuCKX3	23.55	24.12	23.79	0.0102138	0.00292301			TuCKX3	24.66	25.375	24.5	0.00512464	0.00238764			TuCKX3	26.245	25.92	26.21	0.00154841	0.000276229			TuCKX3	24.205	24.2	24.16	0.00722226	0.000178133			TuCKX9	28.085	27.45	28.16	0.000560888	0.000218788
	RE_CT	RE_6BA	RE_SA	RE_IAA	RE_GA3	RE_ABA		SD_CT	SD_6BA	SD_SA	SD_IAA	SD_GA3	SD_ABA
	CT	6BA	SA	IAA	GA3	ABA		CT	6BA	SA	IAA	GA3	ABA			6BA	SA	IAA	GA3	ABA
TuGLU1	0.114229	0.34151	0.139339	0.127185	0.212913	0.152654	TuGLU1	0.0533473	0.0231833	0.0719822	0.0721179	0.0521563	0.072414		TuGLU1	**
TuGLU7	0.180491	0.194791	0.173339	0.14576	0.162105	0.204476	TuGLU7	0.0257002	0.0348589	0.0481958	0.0229582	0.0751169	0.0621636		TuGLU7
	CT	6BA	SA	IAA	GA3	ABA		CT	6BA	SA	IAA	GA3	ABA			6BA	SA	IAA	GA3	ABA
TuGLU4	0.00148019	1.04722e-06	5.7024e-06	3.7061e-06	1.32376e-05	5.71559e-06	TuGLU4	0.000657437	3.47167e-07	2.48709e-06	1.86238e-06	6.05864e-06	1.59483e-06		TuGLU4	*	*	*	*	*
TuGLU9	0.00160672	0.000240224	9.16609e-05	7.21654e-05	0.000177897	5.43761e-05	TuGLU9	0.00063589	2.88602e-05	8.04757e-06	1.90943e-05	4.05116e-05	2.49306e-05		TuGLU9	*	*	*	*	*
TuGLU12	0.00014136	4.68476e-05	4.44744e-05	1.67749e-05	4.85557e-05	1.72465e-05	TuGLU12	7.10234e-05	1.49001e-05	1.88089e-05	9.24767e-06	2.54304e-05	7.51232e-06		TuGLU12		*	*	*	*
	CT	6BA	SA	IAA	GA3	ABA		CT	6BA	SA	IAA	GA3	ABA			6BA	SA	IAA	GA3	ABA
TuGLU3	0.0125892	0.0238203	0.00526263	0.0083926	0.0111125	0.0246318	TuGLU3	0.0051866	0.010177	0.00348716	0.00338108	0.00746411	0.00912569		TuGLU3	*				**
TuGLU6	0.0137604	0.0115711	0.0230621	0.00861858	0.0182621	0.0128389	TuGLU6	0.000420387	0.0042204	0.00601533	0.000687239	0.00325789	0.00434694		TuGLU6			*
TuGLU13	0.00988872	0.0136654	0.0132917	0.00819144	0.021246	0.00562733	TuGLU13	0.00190791	0.0124844	0.00568766	0.00127758	0.00809046	0.00142704		TuGLU13				**	**
	CT	6BA	SA	IAA	GA3	ABA		CT	6BA	SA	IAA	GA3	ABA			6BA	SA	IAA	GA3	ABA
TucZOG1	3.65864e-05	0.00101921	0.000673205	0.000164457	0.00167689	4.64166e-05	TucZOG1	8.23262e-06	0.000337624	0.000327203	4.46565e-05	0.00077885	1.39076e-05		TucZOG1	**		**	*
TuZOG3	0.000647275	0.00869861	0.00132787	0.00101686	0.00329616	0.000672428	TuZOG3	0.000388424	0.00134828	0.000487997	0.000253858	0.00108586	0.000240958		TuZOG3	**			**
	CT	6BA	SA	IAA	GA3	ABA		CT	6BA	SA	IAA	GA3	ABA			6BA	SA	IAA	GA3	ABA
TuZOG4	5.64239e-05	5.41255e-05	7.83341e-05	5.80773e-05	4.94044e-05	9.22985e-05	TuZOG4	1.4238e-05	7.32196e-06	2.52205e-05	1.0198e-05	9.70329e-06	2.45258e-05		TuZOG4
	CT	6BA	SA	IAA	GA3	ABA		CT	6BA	SA	IAA	GA3	ABA			6BA	SA	IAA	GA3	ABA
TuIPT10	0.00108733	0.00200803	0.00178689	0.00122897	0.00177455	0.000638364	TuIPT10	0.000248663	0.000128184	0.000886464	6.30659e-05	0.000212637	4.98919e-05		TuIPT10	*			*
	CT	6BA	SA	IAA	GA3	ABA		CT	6BA	SA	IAA	GA3	ABA			6BA	SA	IAA	GA3	ABA
TuCKX1	0.000150113	0.00702477	0.00034447	0.000197162	0.000483231	0.000246123	TuCKX1	3.8691e-05	0.00442937	4.801e-05	4.85388e-05	0.000103726	0.000110141		TuCKX1	**			*
TuCKX3	0.00124469	0.0102138	0.00512464	0.00154841	0.00722226	0.00032066	TuCKX3	0.000556189	0.00292301	0.00238764	0.000276229	0.000178133	8.331e-06		TuCKX3	**			*
	CT	6BA	SA	IAA	GA3	ABA		CT	6BA	SA	IAA	GA3	ABA			6BA	SA	IAA	GA3	ABA
TuCKX7	1.83177e-06	3.49809e-06	3.70182e-06	1.99986e-06	5.38235e-06	1.32706e-06	TuCKX7	7.93513e-07	1.96711e-06	1.29118e-06	1.99986e-08	4.45739e-07	5.42975e-07		TuCKX7				*
TuCKX10	8.11112e-06	5.49445e-05	3.20348e-05	1.88946e-05	3.70543e-05	2.1658e-06	TuCKX10	4.19948e-06	2.44014e-05	1.30641e-05	8.46751e-07	4.49259e-06	1.18572e-06		TuCKX10	*			*
	CT	6BA	SA	IAA	GA3	ABA		CT	6BA	SA	IAA	GA3	ABA			6BA	SA	IAA	GA3	ABA
TuCKX9	0.000442613	0.00198497	0.000389344	0.000584706	0.00152356	0.000560888	TuCKX9	0.000221819	8.44099e-05	0.000168167	0.000133045	0.000202458	0.000218788		TuCKX9	**			*
TuCKX11	0.000477129	0.00106618	0.000529408	0.000632491	0.00241293	0.000680241	TuCKX11	0.000309816	0.000228691	0.000150587	0.000199986	0.000369304	0.000126089		TuCKX11				**

## Sheet: leaf_Root_comparison_t test
	Leaf_CT				Root_CT									Leaf_6BA				Root_6BA									Leaf_SA				Root_SA									Leaf_IAA				Root_IAA
	R.E_R1	R.E_R2	R.E_R3		R.E_R1	R.E_R2	R.E_R3		F_TEST	T_test_equal	T_test_unequal			R.E_R1	R.E_R2	R.E_R3		R.E_R1	R.E_R2	R.E_R3		F_TEST	T_test_equal	T_test_unequal			R.E_R1	R.E_R2	R.E_R3		R.E_R1	R.E_R2	R.E_R3		F_TEST	T_test_equal	T_test_unequal			R.E_R1	R.E_R2	R.E_R3		R.E_R1	R.E_R2	R.E_R3		F_TEST	T_test_equal
TuCKX1	1.6547e-06	2.332e-06	3.5716e-06		0.000124635	0.000116693	0.000232578	TuCKX1	#NAME?	#NAME?		*	TuCKX1	0.000126375	9.38034e-05	6.2534e-05		0.00831539	0.00501338	0.00831539	TuCKX1	#NAME?	#NAME?		**	TuCKX1	3.70543e-05	4.24169e-05	1.66398e-05		0.000455583	0.000186311	0.000481559	TuCKX1	#NAME?	#NAME?		*	TuCKX1	7.09385e-06	7.98099e-06	7.36951e-06		0.000192214	0.000182477	0.000218512	TuCKX1	#NAME?	#NAME?
TuCKX9	0.00752027	0.0209051	0.0168629		0.000295409	0.000336992	0.000871024	TuCKX9	#NAME?	#NAME?		*	TuCKX9	0.0810525	0.0931048	0.0924617		0.00199416	0.00230663	0.00170029	TuCKX9	#NAME?	#NAME?		**	TuCKX9	0.0193034	0.0174576	0.0276802		0.000404941	0.000331202	0.000440064	TuCKX9	#NAME?	#NAME?		**	TuCKX9	0.0347944	0.0534747	0.0372917		0.000690534	0.000605326	0.000478233	TuCKX9	#NAME?	#NAME?
TuCKX10	5.97317e-07	4.15111e-07	7.48238e-07		4.41242e-06	8.29113e-06	1.45866e-05	TuCKX10	#NAME?	#NAME?		*	TuCKX10	4.00435e-06	4.08849e-06	3.54692e-06		7.41086e-05	4.56192e-05	4.90632e-05	TuCKX10	#NAME?	#NAME?		**	TuCKX10	1.56544e-06	9.66987e-07	1.38182e-06		4.46803e-05	1.3944e-05	5.27672e-05	TuCKX10	#NAME?	#NAME?		*	TuCKX10	5.14616e-07	6.09868e-07	4.60594e-07		2.18047e-05	1.64677e-05	1.87858e-05	TuCKX10	#NAME?	#NAME?
TuCKX11	2.47022e-05	2.56621e-05	3.48133e-05		0.000333506	0.000333506	0.000976562	TuCKX11	#NAME?	#NAME?			TuCKX11	0.000956465	0.00141498	0.000871024		0.00103942	0.00119398	0.000976562	TuCKX11	#NAME?		#NAME?		TuCKX11	0.0008269	0.000323264	0.000457164		0.000512557	0.000379135	0.000763545	TuCKX11	#NAME?		#NAME?		TuCKX11	0.000549345	0.000461942	0.00107608		0.000534323	0.000690534	0.000685764	TuCKX11	#NAME?
TuZOG3	4.36094e-05	0.000166176	9.2512e-05		0.000474929	0.00045087	0.00126644	TuZOG3	#NAME?	#NAME?			TuZOG3	0.00137153	0.00217465	0.00144471		0.00975258	0.00965171	0.00699238	TuZOG3	#NAME?		#NAME?	*	TuZOG3	0.000473286	0.000327776	0.000476578		0.00127968	0.000740096	0.00247218	TuZOG3	#NAME?	#NAME?			TuZOG3	0.000242454	0.000332352	0.000348876		0.000908013	0.00111403	0.00103942	TuZOG3	#NAME?
TuIPT10	0.000249271	0.00042803	0.000637627		0.00104303	0.000871024	0.00141498	TuIPT10	#NAME?		#NAME?	*	TuIPT10	0.00464534	0.00900536	0.0055627		0.00205023	0.0024213	0.00163103	TuIPT10	#NAME?	#NAME?	#NAME?		TuIPT10	0.00203607	0.00113744	0.00179102		0.0024213	0.00138586	0.00170029	TuIPT10	#NAME?		#NAME?		TuIPT10	0.000927092	0.00137153	0.00141009		0.00132481	0.00123609	0.0011335	TuIPT10	#NAME?
TuGLU3	0.00112178	0.0017062	0.00141009		0.0110869	0.0157883	0.0113986	TuGLU3	#NAME?	#NAME?		**	TuGLU3	0.0065695	0.00875911	0.00942037		0.0291573	0.0211969	0.0218685	TuGLU3	#NAME?		#NAME?	*	TuGLU3	0.00412898	0.00407213	0.00408627		0.00398833	0.00310756	0.0117597	TuGLU3	#NAME?	#NAME?			TuGLU3	0.00155918	0.002267	0.00284965		0.00663816	0.00913107	0.00975258	TuGLU3	#NAME?
TuGLU7	0.132127	0.18621	0.271684		0.167822	0.155501	0.225313	TuGLU7	#NAME?		#NAME?		TuGLU7	0.615572	0.528509	0.707107		0.193446	0.220676	0.173139	TuGLU7	#NAME?		#NAME?	*	TuGLU7	0.479632	0.41466	0.590496		0.196146	0.12807	0.20733	TuGLU7	#NAME?		#NAME?	*	TuGLU7	0.399149	0.262429	0.430773		0.142102	0.157127	0.138696	TuGLU7	#NAME?	#NAME?
	CT	6BA	SA	IAA	GA3	ABA
TuCKX1	*	**	*	**	**	**
TuCKX9	*	**	**	**	**	**
TuCKX10	*	**	*	**	**	*
TuCKX11					**	*
TuZOG3		*		**	*	*
TuIPT10	*
TuGLU3	**	*		*	*
TuGLU7		*	*	*	**
[truncated: 24 more columns]

## Sheet: leaf_root_comparison
	RE_CT	RE_6BA	RE_SA	RE_IAA	RE_GA3	RE_ABA		SD_CT	SD_6BA	SD_SA	SD_IAA	SD_GA3	SD_ABA
TuCKX1	CT	6BA	SA	IAA	GA3	ABA		CT	6BA	SA	IAA	GA3	ABA
Leaf	2.39756e-06	9.05035e-05	2.96831e-05	7.47238e-06	9.63467e-06	6.70344e-06		7.02319e-07	4.84898e-05	1.82764e-05	1.13386e-06	4.63842e-06	2.69836e-06
Root	0.000150113	0.00702477	0.00034447	0.000197162	0.000483231	0.000246123		3.8691e-05	0.00442937	4.801e-05	4.85388e-05	0.000103726	0.000110141
TuCKX9	CT	6BA	SA	IAA	GA3	ABA		CT	6BA	SA	IAA	GA3	ABA
Leaf	0.0138401	0.0886952	0.0210505	0.041092	0.04062	0.0439904		0.0092678	0.0181843	0.0101547	0.0126526	0.0101408	0.0120292
Root	0.000442613	0.00198497	0.000389344	0.000584706	0.00152356	0.000560888		0.000221819	8.44099e-05	0.000168167	0.000133045	0.000202458	0.000218788
TuCKX10	CT	6BA	SA	IAA	GA3	ABA		CT	6BA	SA	IAA	GA3	ABA
Leaf	5.70343e-07	3.87242e-06	1.2789e-06	5.24823e-07	1.57451e-06	4.52682e-07		2.0564e-07	6.68016e-07	4.19331e-07	2.38106e-08	2.37528e-07	2.00065e-07												CT	6BA	SA	IAA	GA3	ABA
Root	8.11112e-06	5.49445e-05	3.20348e-05	1.88946e-05	3.70543e-05	2.1658e-06		4.19948e-06	2.44014e-05	1.30641e-05	8.46751e-07	4.49259e-06	1.18572e-06											TuCKX1	*	**	*	**	**	**
																								TuCKX9	*	**	**	**	**	**
TuCKX11	CT	6BA	SA	IAA	GA3	ABA		CT	6BA	SA	IAA	GA3	ABA											TuCKX10	*	**	*	**	**	*
Leaf	2.80495e-05	0.00105637	0.000496243	0.000648772	0.000825945	7.32574e-05		2.83748e-06	0.000213921	0.000276162	0.000398366	8.46678e-05	4.62369e-05											TuCKX11					**	*
Root	0.000477129	0.00106618	0.000529408	0.000632491	0.00241293	0.000680241		0.000309816	0.000228691	0.000150587	0.000199986	0.000369304	0.000126089											TuZOG3		*		**	*	*
																								TuIPT10	*
TuZOG3	CT	6BA	SA	IAA	GA3	ABA		CT	6BA	SA	IAA	GA3	ABA											TuGLU3	**	*		*	*
Leaf	8.75217e-05	0.00162727	0.000419706	0.000304065	0.00135734	0.000290669		8.20781e-05	0.000307571	0.000166464	0.000102878	0.000579075	9.55384e-05											TuGLU7		*	*	*	**
Root	0.000647275	0.00869861	0.00132787	0.00101686	0.00329616	0.000672428		0.000388424	0.00134828	0.000487997	0.000253858	0.00108586	0.000240958
TuIPT10	CT	6BA	SA	IAA	GA3	ABA		CT	6BA	SA	IAA	GA3	ABA
Leaf	0.000408229	0.00615084	0.00160672	0.00121486	0.00361113	0.0005915		0.000215458	0.00200029	0.00072867	0.000478841	0.000641167	0.000126874
Root	0.00108733	0.00200803	0.00178689	0.00122897	0.00177455	0.000638364		0.000248663	0.000128184	0.000886464	6.30659e-05	0.000212637	4.98919e-05
TuGLU7	CT	6BA	SA	IAA	GA3	ABA		CT	6BA	SA	IAA	GA3	ABA
Leaf	0.188373	0.612734	0.48971	0.356013	0.664343	0.351517		0.0678035	0.228636	0.220238	0.112163	0.209145	0.118351
Root	0.180491	0.194791	0.173339	0.14576	0.162105	0.204476		0.0257002	0.0348589	0.0481958	0.0229582	0.0751169	0.0621636
TuGLU3	CT	6BA	SA	IAA	GA3	ABA		CT	6BA	SA	IAA	GA3	ABA
Leaf	0.00139228	0.00815368	0.00409572	0.00215963	0.00438462	0.0148678		0.000432075	0.00219582	0.00100345	0.00102539	0.000453018	0.0032695
Root	0.0125892	0.0238203	0.00526263	0.0083926	0.0111125	0.0246318		0.0051866	0.010177	0.00348716	0.00338108	0.00746411	0.00912569
